# Supplementary material for: Gene exchange between Neisseria meningitidis and Neisseria gonorrhoeae
Source: Microb Genom. 2026 Jan 19;12(1):001623. doi: 10.1099/mgen.0.001623 (PMC12816886; doi:10.1099/mgen.0.001623)
Supplement: Uncited Supplementary Material 1. [file mgen-12-01623-s002.xlsx]

## Sheet: NG_typing & resistome
							Presence or absence of AMR genes/mutations (using AMRFinder under default settings: >50% coverage and >90% identity)
NG	MLST	NG-MAST	POR	TBPB	NG-STAR	penA allele (NG STAR nomenclature)	blaTEM	penA_V316T	penA_I312M	penA_A501T	penA_A501V	penA_F504L	penA_A510V	penA_N512Y	penA_A516G	penA_G542S	penA_G545S	penA_P551L	penA_P551S	porB1b_G12AbsentK	porB1b_A121D	porB1b_A121N	ponA_L421P	mtrR_A39T	mtrR_G45D	mtrR_A.53del	parC_S87I	gyrA_S91F	gyrA_D95A	gyrA_D95G	parC_D86N	parC_S87R	parC_E91G	tetM	rpsJ_V57M
21R050755GB	13956	-	2569	2917	-	166.001	Present	Present	Present	Absent	Absent	Present	Present	Present	Absent	Absent	Present	Absent	Absent	Absent	Absent	Absent	Absent	Present	Absent	Absent	Absent	Present	Present	Absent	Present	Absent	Absent	Present	Present
21R102447CB	13956	-	2569	2917	-	166.001	Present	Present	Present	Absent	Absent	Present	Present	Present	Absent	Absent	Present	Absent	Absent	Absent	Absent	Absent	Absent	Present	Absent	Absent	Absent	Present	Present	Absent	Present	Absent	Absent	Present	Present
21R1026432CB	7822	-	12099	33	-	2.001	Absent	Absent	Absent	Absent	Absent	Present	Present	Absent	Present	Absent	Absent	Absent	Absent	Absent	Absent	Absent	Present	Present	Absent	Absent	Absent	Present	Present	Absent	Absent	Present	Absent	Absent	Present
21R1036475KB	7822	4654	908	33	1805	5.002	Absent	Absent	Absent	Absent	Absent	Present	Present	Absent	Present	Present	Absent	Absent	Absent	Present	Absent	Present	Present	Present	Absent	Absent	Absent	Present	Present	Absent	Absent	Present	Absent	Absent	Present
21R1071605EB	7822	-	12099	33	-	2.001	Absent	Absent	Absent	Absent	Absent	Present	Present	Absent	Present	Absent	Absent	Absent	Absent	Absent	Absent	Absent	Present	Present	Absent	Absent	Absent	Present	Present	Absent	Absent	Present	Absent	Absent	Present
21R1073292IB	11706	17972	2656	953	1869	5.002	Absent	Absent	Absent	Absent	Absent	Present	Present	Absent	Present	Present	Absent	Absent	Absent	Absent	Absent	Absent	Present	Present	Absent	Absent	Absent	Present	Present	Absent	Absent	Present	Absent	Absent	Present
21R1089067PB	7822	4654	908	33	1805	5.002	Absent	Absent	Absent	Absent	Absent	Present	Present	Absent	Present	Present	Absent	Absent	Absent	Present	Absent	Present	Present	Present	Absent	Absent	Absent	Present	Present	Absent	Absent	Present	Absent	Absent	Present
21R1138040BB	7822	4654	908	33	1805	5.002	Absent	Absent	Absent	Absent	Absent	Present	Present	Absent	Present	Present	Absent	Absent	Absent	Present	Absent	Present	Present	Present	Absent	Absent	Absent	Present	Present	Absent	Absent	Present	Absent	Absent	Present
21R1160091CB	7822	4654	908	33	1805	5.002	Absent	Absent	Absent	Absent	Absent	Present	Present	Absent	Present	Present	Absent	Absent	Absent	Present	Absent	Present	Present	Present	Absent	Absent	Absent	Present	Present	Absent	Absent	Present	Absent	Absent	Present
21R121615AB	13956	-	2569	2917	-	166.001	Present	Present	Present	Absent	Absent	Present	Present	Present	Absent	Absent	Present	Absent	Absent	Absent	Absent	Absent	Absent	Present	Absent	Absent	Absent	Present	Present	Absent	Present	Absent	Absent	Present	Present
21R1223564HB	11706	17972	2656	953	1869	5.002	Absent	Absent	Absent	Absent	Absent	Present	Present	Absent	Present	Present	Absent	Absent	Absent	Absent	Absent	Absent	Present	Present	Absent	Absent	Absent	Present	Present	Absent	Absent	Present	Absent	Absent	Present
21R1230437B	13956	-	2569	2917	-	166.001	Present	Present	Present	Absent	Absent	Present	Present	Present	Absent	Absent	Present	Absent	Absent	Absent	Absent	Absent	Absent	Present	Absent	Absent	Absent	Present	Present	Absent	Present	Absent	Absent	Present	Present
21R1314604DB	7822	4654	908	33	1805	5.002	Absent	Absent	Absent	Absent	Absent	Present	Present	Absent	Present	Present	Absent	Absent	Absent	Present	Absent	Present	Present	Present	Absent	Absent	Absent	Present	Present	Absent	Absent	Present	Absent	Absent	Present
21R135055DB	8156	-	new	18	442	2.001	Absent	Absent	Absent	Absent	Absent	Present	Present	Absent	Present	Absent	Absent	Absent	Absent	Absent	Absent	Absent	Present	Absent	Absent	Present	Absent	Absent	Absent	Absent	Absent	Absent	Absent	Absent	Absent
21R135327FB	7363	17932	10457	563	165	44.001	Absent	Absent	Absent	Present	Absent	Present	Present	Absent	Present	Absent	Absent	Present	Absent	Present	Absent	Present	Present	Absent	Absent	Present	Absent	Present	Absent	Present	Absent	Absent	Present	Absent	Present
21R208143CB	8156	5441	30	18	442	2.001	Absent	Absent	Absent	Absent	Absent	Present	Present	Absent	Present	Absent	Absent	Absent	Absent	Absent	Absent	Absent	Present	Absent	Absent	Present	Absent	Absent	Absent	Absent	Absent	Absent	Absent	Absent	Absent
21R213853GB	11864	7994	4767	29	439	2.001	Absent	Absent	Absent	Absent	Absent	Present	Present	Absent	Present	Absent	Absent	Absent	Absent	Absent	Absent	Absent	Absent	Present	Absent	Absent	Absent	Absent	Absent	Absent	Absent	Absent	Absent	Absent	Present
21R266203DB	7822	14994	5136	33	-	2.001	Absent	Absent	Absent	Absent	Absent	Present	Present	Absent	Present	Absent	Absent	Absent	Absent	Absent	Absent	Absent	Present	Present	Absent	Absent	Absent	Present	Present	Absent	Absent	Present	Absent	Absent	Present
21R267648RB	13956	-	2569	2917	-	166.001	Present	Present	Present	Absent	Absent	Present	Present	Present	Absent	Absent	Present	Absent	Absent	Absent	Absent	Absent	Absent	Present	Absent	Absent	Absent	Present	Present	Absent	Present	Absent	Absent	Present	Present
21R270704EB	1579	5	4	33	139	9.001	Absent	Absent	Absent	Absent	Absent	Present	Present	Absent	Present	Absent	Absent	Present	Absent	Present	Present	Absent	Present	Absent	Absent	Present	Absent	Absent	Absent	Absent	Absent	Absent	Absent	Absent	Present
21R3000052B	11706	17972	2656	953	1869	5.002	Absent	Absent	Absent	Absent	Absent	Present	Present	Absent	Present	Present	Absent	Absent	Absent	Absent	Absent	Absent	Present	Present	Absent	Absent	Absent	Present	Present	Absent	Absent	Present	Absent	Absent	Present
21R3003022B	13956	-	2569	2917	-	166.001	Present	Present	Present	Absent	Absent	Present	Present	Present	Absent	Absent	Present	Absent	Absent	Absent	Absent	Absent	Absent	Present	Absent	Absent	Absent	Present	Present	Absent	Present	Absent	Absent	Present	Present
21R304753GB	7827	2318	1053	4	38	13.001	Absent	Absent	Absent	Absent	Present	Present	Present	Absent	Present	Absent	Absent	Absent	Present	Present	Present	Absent	Present	Absent	Present	Present	Absent	Present	Absent	Present	Present	Absent	Absent	Absent	Present
21R311584GB	7822	14994	5136	33	-	2.001	Absent	Absent	Absent	Absent	Absent	Present	Present	Absent	Present	Absent	Absent	Absent	Absent	Absent	Absent	Absent	Present	Present	Absent	Absent	Absent	Present	Present	Absent	Absent	Present	Absent	Absent	Present
21R368286RB	13956	-	2569	2917	-	166.001	Present	Present	Present	Absent	Absent	Present	Present	Present	Absent	Absent	Present	Absent	Absent	Absent	Absent	Absent	Absent	Present	Absent	Absent	Absent	Present	Present	Absent	Present	Absent	Absent	Present	Present
21R379308OB	7822	4654	908	33	1805	5.002	Absent	Absent	Absent	Absent	Absent	Present	Present	Absent	Present	Present	Absent	Absent	Absent	Present	Absent	Present	Present	Present	Absent	Absent	Absent	Present	Present	Absent	Absent	Present	Absent	Absent	Present
21R387238PB	7822	14994	5136	33	-	2.001	Absent	Absent	Absent	Absent	Absent	Present	Present	Absent	Present	Absent	Absent	Absent	Absent	Absent	Absent	Absent	Present	Present	Absent	Absent	Absent	Present	Present	Absent	Absent	Present	Absent	Absent	Present
21R389794YB	11864	5049	3059	29	439	2.001	Absent	Absent	Absent	Absent	Absent	Present	Present	Absent	Present	Absent	Absent	Absent	Absent	Absent	Absent	Absent	Absent	Present	Absent	Absent	Absent	Absent	Absent	Absent	Absent	Absent	Absent	Absent	Present
21R403315AB	11864	-	new	1365	439	2.001	Absent	Absent	Absent	Absent	Absent	Present	Present	Absent	Present	Absent	Absent	Absent	Absent	Absent	Absent	Absent	Absent	Present	Absent	Absent	Absent	Absent	Absent	Absent	Absent	Absent	Absent	Absent	Present
21R4033318B	7822	14994	5136	33	-	2.001	Absent	Absent	Absent	Absent	Absent	Present	Present	Absent	Present	Absent	Absent	Absent	Absent	Absent	Absent	Absent	Present	Present	Absent	Absent	Absent	Present	Present	Absent	Absent	Present	Absent	Absent	Present
21R463246JB	11706	17972	2656	953	-	2.001	Absent	Absent	Absent	Absent	Absent	Present	Present	Absent	Present	Absent	Absent	Absent	Absent	Absent	Absent	Absent	Present	Present	Absent	Absent	Absent	Present	Present	Absent	Absent	Present	Absent	Absent	Present
21R470521DB	7363	19224	11218	2917	-	166.001	Present	Present	Present	Absent	Absent	Present	Present	Present	Absent	Absent	Present	Absent	Absent	Present	Present	Absent	Absent	Present	Absent	Absent	Absent	Present	Present	Absent	Present	Absent	Absent	Present	Present
21R496636SB	13956	-	2569	2917	-	166.001	Present	Present	Present	Absent	Absent	Present	Present	Present	Absent	Absent	Present	Absent	Absent	Absent	Absent	Absent	Absent	Present	Absent	Absent	Absent	Present	Present	Absent	Present	Absent	Absent	Present	Present
21R541305CB	8156	18980	7788	18	442	2.001	Absent	Absent	Absent	Absent	Absent	Present	Present	Absent	Present	Absent	Absent	Absent	Absent	Absent	Absent	Absent	Present	Absent	Absent	Present	Absent	Absent	Absent	Absent	Absent	Absent	Absent	Absent	Absent
21R570773NB	13956	-	2569	2917	-	166.001	Present	Present	Present	Absent	Absent	Present	Present	Present	Absent	Absent	Present	Absent	Absent	Absent	Absent	Absent	Absent	Present	Absent	Absent	Absent	Present	Present	Absent	Present	Absent	Absent	Present	Present
21R639435OB	7363	-	-	563/135	-	224.001	Absent	Present	Present	Present	Absent	Present	Present	Present	Present	Absent	Present	Present	Absent	Absent	Absent	Absent	Present	Present	Absent	Present	Present	Present	Absent	Present	Absent	Absent	Present	Absent	Present
21R679182RB	1580	17261	5486	135	-	34.001	Absent	Present	Present	Absent	Absent	Present	Present	Present	Absent	Absent	Present	Absent	Absent	Absent	Absent	Absent	Absent	Present	Absent	Absent	Absent	Present	Present	Absent	Absent	Present	Absent	Absent	Present
21R708127JB	13956	-	2569	2917	-	166.001	Present	Present	Present	Absent	Absent	Present	Present	Present	Absent	Absent	Present	Absent	Absent	Absent	Absent	Absent	Absent	Present	Absent	Absent	Absent	Present	Present	Absent	Present	Absent	Absent	Present	Present
21R731293JB	7363	-	new	2917	-	166.001	Present	Present	Present	Absent	Absent	Present	Present	Present	Absent	Absent	Present	Absent	Absent	Absent	Absent	Absent	Absent	Absent	Absent	Absent	Absent	Present	Present	Absent	Present	Absent	Absent	Present	Present
21R736359RB	7822	4654	908	33	1805	5.002	Absent	Absent	Absent	Absent	Absent	Present	Present	Absent	Present	Present	Absent	Absent	Absent	Present	Absent	Present	Present	Present	Absent	Absent	Absent	Present	Present	Absent	Absent	Present	Absent	Absent	Present
21R7559891B	7371	14994	5136	33	-	2.001	Absent	Absent	Absent	Absent	Absent	Present	Present	Absent	Present	Absent	Absent	Absent	Absent	Absent	Absent	Absent	Present	Present	Absent	Absent	Absent	Present	Present	Absent	Absent	Present	Absent	Absent	Present
21R793847WB	7371	14994	5136	33	-	2.001	Absent	Absent	Absent	Absent	Absent	Present	Present	Absent	Present	Absent	Absent	Absent	Absent	Absent	Absent	Absent	Present	Present	Absent	Absent	Absent	Present	Present	Absent	Absent	Present	Absent	Absent	Present
21R804417IB	7822	4654	908	33	1805	5.002	Absent	Absent	Absent	Absent	Absent	Present	Present	Absent	Present	Present	Absent	Absent	Absent	Present	Absent	Present	Present	Present	Absent	Absent	Absent	Present	Present	Absent	Absent	Present	Absent	Absent	Present
21R825457PB	11864	18261	10621	29	439	2.001	Absent	Absent	Absent	Absent	Absent	Present	Present	Absent	Present	Absent	Absent	Absent	Absent	Absent	Absent	Absent	Absent	Present	Absent	Absent	Absent	Absent	Absent	Absent	Absent	Absent	Absent	Absent	Present
21R890172LB	7827	2318	1053	4	38	13.001	Absent	Absent	Absent	Absent	Present	Present	Present	Absent	Present	Absent	Absent	Absent	Present	Present	Present	Absent	Present	Absent	Present	Present	Absent	Present	Absent	Present	Present	Absent	Absent	Absent	Present
21R964108MB	7822	14994	5136	33	-	2.001	Absent	Absent	Absent	Absent	Absent	Present	Present	Absent	Present	Absent	Absent	Absent	Absent	Absent	Absent	Absent	Present	Present	Absent	Absent	Absent	Present	Present	Absent	Absent	Present	Absent	Absent	Present
21R9978900B	7822	14994	5136	33	-	2.001	Absent	Absent	Absent	Absent	Absent	Present	Present	Absent	Present	Absent	Absent	Absent	Absent	Absent	Absent	Absent	Present	Present	Absent	Absent	Absent	Present	Present	Absent	Absent	Present	Absent	Absent	Present
							Present	20R895350NB	0	0	0	0	100	0	100	0	0	0	0	Present	Present	Present	Absent	Present	Absent	Present	Absent	Absent	Absent	Absent	Present	Present	Present	Absent	Present

## Sheet: NM typing
			Typing Results
NM	MLST	Serogroup	PorA	PorB	FetA	fHbp	NHBA
21R050755G	10866	NG	22-4,14-13	477	F5-7	16	601
21R102447C	2888	X	19,15	381	F5-5	160	47
21R121615A	15348	B	12,16-75	1207-like	F1-5	520	8
21R1230437	11506	B	12,16-11	1216-like	F1-5	19	34
21R135327F	2153	NG	19-2,13-7	149	F5-5	21	20
21R135055D	1157	E	17,9	43	F5-36	13	114
21R208143C	3200	B	17-6,23	265-like	F3-36	1228	669
21R213853G	11026	NG	5-2,13-2	42	F5-1	1	3
21R267648R	11026	NG	5-2,13-2	42	F5-1	1	3
21R266203D	11026	NG	5-2,13-2	42	F5-1	1	3
21R270704E	11527-like	W	22,14-6	27	F3-15	101	101
21R304753G	213	B	22,14	477-like	F5-5	31	18
21R311584G	3882	NG	-,30-3	27	F5-7	22	601
21R3003022	213	NG	18-4,25	150-like	F6-1	94	145
21R3000052	3200	B	17-6,23-7	265	F3-36	16	481
21R389794Y	6119	B	7,-	27-like	F5-81	16	new
21R379308O	5953	NG	22,14	27-like	F5-7	22	601
21R403315A	4221	NG	19,15	1211-like	F5-148	106	819
21R4033318	11026	NG	12-30,13-39	608	F5-1	1	3
21R387238P	5662	B	21-2,23-7	298-like	F3-43	47	1511
21R368286R	12926	NG	22-46,10-12	69-like	F5-7	16	601
21R496636S	6119	NG	12-8,16-119	27-like	F5-81	16	1172
21R470521D	11026	NG	5-2,-	42	F5-1	1	3
21R541305C	10866	NG	22,14-13	477	F5-7	16	601
21R570773N	3882-like	NG	18-1,30-11	1198	F5-7	22	601
21R463246J	7129	NG	12-6,13-39	608	F5-5	627	912
21R639435O	11	NG	5-1,10-8	1	F3-6	896	20
21R679182R	4221	NG	19,15	1211-like	F5-148	106	819
21R736359R	10864	B	19,15-1	1183	F1-5	13	21
21R731293J	11563	NG	21-2,-	298-like	F3-8	18	1524
21R708127J	11563	NG	21-2,-	298-like	F3-8	18	1524
21R7559891	5662	B	21-2,23-1	298-like	F3-43	18	1511
21R793847W	5662	B	21-2,23-1	298-like	F3-43	18	1511
21R825457P	10866	NG	22,14-13	477	F5-7	new	329
21R890172L	18215	NG	21-2,23	298-like	F3-8	18	1511
21R804417I	5662	B	21-2,23-1	298-like	F3-43	18	1511
21R964108M	5664-like	B	21-10,16	43	F1-91	16	910
21R1036475K	11562	NG	22,3	1293-like	F5-7	16	101
21R1026432C	4221-like	NG	22,14-56	27	F5-148	106	819
21R9978900	11527	B	22-42,14-6	1211	F3-15	101	237
21R1073292I	12926	NG	22-46,10-12	1211	F5-7	16	601
21R1089067P	13961	X	19,15-1	199	F5-15	14	789
21R1071605E	5953	NG	18-1,30-8	608	F5-7	22	601
21R1138040B	1572	B	7-12,14	42	F1-7	260	20
21R1160091C	5662	B	21-2,23-3	298-like	F3-43	18	1511
21R1223564H	3882	NG	18-1,-	27	F5-5	22	601
21R1314604D	11563	NG	21-2,-	298-like	F3-8	18	1524

## Sheet: GeneTreeDetails
Data obtained October 2025	Sequence length	Tree pattern	Figure 1 classification	Locus	Product	Comments	Identical sequences in >=1 pair	No. of Pairs with identical sequences	PubMLST match	Allele matches for pairs	Most common allele match for non-identical sequences	Allele	Total Number	Total NM	Total NG	Allele species allocation	% NM from a total NM (87314)	% NG from a total NG (40409)	Allele 2	Total Number 2	Total NM 2	Total NG 2	Allele species allocation 2	% NM from a total NM (87314) 2	% NG from a total NG (40409) 2
pilT_2	1227	M-with-G	IIM	NEIS0035 (pilU)	PilT-like protein		No		exact		300	300	4376	8	4368	NG	0.00916233	10.8095
group_816	1044	M-with-G	IIM	NEIS0036 (pilT1)	type IV pilus retraction ATPase PilT		No		exact		146	146	9614	49	9585	NG	0.0561193	23.72
yggS	687	M-with-G	IIM	NEIS0037	hypothetical protein		No		exact		61	61	4583	27	4556	NG	0.0309229	11.2747
group_1192	415	M-with-G	IIM	NEIS0038	putative lipoprotein		Yes	2	exact	7 & 35		7	18401	78	18323	NG	0.0893328	45.3439	35	8607	13	8594	NG	0.0148888	21.2675
proC	792	M-with-G	IIM	NEIS0039	pyrroline-5-carboxylate reductase		No		exact		169	169	5653	31	5622	NG	0.035504	13.9127
dksA	417	M-with-G	IIM	NEIS0040	DnaK suppressor protein	Transcription factor	Yes	1	exact	10		10	21021	4	21017	NG	0.00458117	52.0107
group_1692	693	G-with-M	IIG	NEIS0093	periplasmic peptodase (bacteriocin resistance)		No		exact		27	27	17053	1	17052	NG	0.00114529	42.1985
rsmB_2	1260	M-with-G	IIM	NEIS0104	SUN-family protein		No		exact		25	25	587	34	553	NG	0.0389399	1.36851
group_1380	600	M-with-G	IIM	NEIS0105	hypothetical protein		Yes	1	exact	6		6	4658	34	4624	NG	0.0389399	11.443
rsmD	570	M-with-G	IIM	NEIS0114	hypothetical protein		No		exact		31	31	1306	1306	0	NM	1.49575	0
fabZ	450	M-with-G	IIM	NEIS0170	(3R)-hydroxymyristoyl-ACP dehydratase		Yes	1	exact	17		17	11646	49	11597	NG	0.0561193	28.6991
group_461	501	M-with-G	IIM	NEIS0172	putative outer membrane protein		Yes	2	exact	21 in 2		21	11870	31	11839	NG	0.035504	29.2979
aat	726	M-with-G	IIM	NEIS0198	leucyl/phenylalanyl-tRNA--protein transferase		No		exact		775	775	31	31	0	NM	0.035504	0
oatA	1871	G-with-M	IIG	NEIS0291 (lot)	LOS O-acetyltransferase		No		exact		13	13	1613	1599	14	NM	1.83132	0.0346457
group_1353	615	G-with-M	IIG	NEIS0292	hypothetical protein		No		exact		13	13	3155	3138	17	NM	3.59393	0.0420698
dinG_1~~~dinG_2~~~dinG	2235	G-with-M	IIG	NEIS0293	ATP-dependent DNA helicase DinG		No		exact		1420	1420	15	0	15	NG	0	0.0371204
group_1495	424	M-with-G	IIM	NEIS0308	hypothetical protein		No		exact		16	16	3033	3033	0	NM	3.47367	0
rpmF	180	M-with-G	IIM	NEIS0312 (rpmF)	50S ribosomal protein L32		Yes	1	exact	15		15	25453	1	25452	NG	0.00114529	62.986
yceD	504	M-with-G	IIM	NEIS0313	hypothetical protein		Yes	1	exact	4		4	19088	1	19087	NG	0.00114529	47.2345
group_1077	444	M-with-G	IIM	NEIS0324	putative periplasmic protein		Yes	1	exact	5		5	25384	2	25382	NG	0.00229058	62.8127
leuS~~~leuS_1~~~leuS_2	2739	M-with-G	IIM	NEIS0326	leucyl-tRNA synthetase		No		closest		904	904
tpiA	774	M-with-G	IIM	NEIS0334	triosephosphate isomerase		Yes	1	exact	1		1	24716	20294	4422	NM	23.2425	10.9431
apbC	1236	M-with-G	IIM	NEIS0372	hypothetical protein		No		exact		2297	2297	33	33	0	NM	0.0377946	0
queE	639	M-with-G	IIM	NEIS0468	hypothetical protein		No		exact		48	48	5809	0	5809	NG	0	14.3755
group_789	597	M-with-G	IIM	NEIS0514	hypothetical protein		Yes	1	partial		NR
gcvT	1101	M-with-G	IIM	NEIS0516	glycine cleavage system aminomethyltransferase T		No		exact		14	14	5542	5542	0	NM	6.34721	0
group_1241	354	M-with-G	IIM	NEIS0540	hypothetical protein		Yes	1	exact	32		32	11722	25	11697	NG	0.0286323	28.9465
yhdE	685	M-with-G	IIM	NEIS0541	Maf-like protein		Yes	1	exact	8		8	21783	26	21757	NG	0.0297776	53.842
yrdA	531	M-with-G	IIM	NEIS0569	hypothetical protein		Yes	2	exact	10 in 2		10	14560	70	14490	NG	0.0801704	35.8583
prfC	1596	M-with-G	IIM	NEIS0570	peptide chain release factor 3		No		exact		27	27	3705	14	3691	NG	0.0160341	9.1341
hisI	396	M-with-G	IIM	NEIS0571	phosphoribosyl-AMP cyclohydrolase		Yes	4	exact	8 in 4		8	24887	18	24869	NG	0.0206153	61.5432
hisF	768	M-with-G	IIM	NEIS0572	imidazole glycerol phosphate synthase subunit HisF		Yes	4	exact	8 in 4		8	16544	14	16530	NG	0.0160341	40.9067
hisA	738	M-with-G	IIM	NEIS0573	1-(5-phosphoribosyl)-5-[(5- phosphoribosylamino)methylideneamino] imidazole-4-carboxamide isomerase		Yes	2	exact	13 in 2		13	14257	14	14243	NG	0.0160341	35.2471
hisH	744	M-with-G	IIM	NEIS0574	imidazole glycerol phosphate synthase subunit HisH		Yes	4	exact	13 in 4		13	20414	15	20399	NG	0.0171794	50.4813
group_1138	1503	M-with-G	IIM	NEIS0575	putative phosphate acyltransferase		Yes	4	exact	8 in 4		8	14957	14	14943	NG	0.0160341	36.9794
fbpC	1059	M-with-G	IIM	NEIS0576	putative iron-uptake permease ATP-binding protein		Yes	2	exact	9 in 2		9	7031	15	7016	NG	0.0171794	17.3625
gtaB	870	M-with-G	IIM	NEIS0581 (galU)	glucose 1-phosphate uridylyltransferase		No		closest		14	14
group_1163	600	M-with-G	IIM	NEIS0582	putative deoxyribonucleotide triphosphate pyrophosphatase		Yes	2	exact	9 in 2		9	13254	0	13254	NG	0	32.7996
group_772	234	M-with-G	IIM	NEIS0583	hypothetical protein		Yes	2	exact	9 in 2		9	23303	1	23302	NG	0.00114529	57.6654
ppa	534	M-with-G	IIM	NEIS0584	inorganic pyrophosphatase		Yes	2	exact	5 in 2		5	24349	2	24347	NG	0.00229058	60.2514
nudB	459	M-with-G	IIM	NEIS0585 (ntpA)	dATP pyrophosphohydrolase		Yes	2	exact	5 in 2		5	22353	1	22352	NG	0.00114529	55.3144
bamD	807	M-with-G	IIM	NEIS0653	competence lipoprotein		Yes	1	partial	NR
rluD	1125	M-with-G	IIM	NEIS0654	ribosomal large subunit pseudouridine synthase D		Yes	1	exact	281		281	1202	0	1202	NG	0	2.97458
rapZ	855	M-with-G	IIM	NEIS0691	hypothetical protein		Yes	1	exact	53		53	3031	30	3001	NG	0.0343588	7.42656
rbgA	942	M-with-G	IIM	NEIS0692 (rbgA)	ribosomal biogenesis GTPase		Yes	1	exact	43		43	15096	50	15046	NG	0.0572646	37.2343
scpB	603	M-with-G	IIM	NEIS0693	hypothetical protein		Yes	1	exact	28		28	20816	27	20789	NG	0.0309229	51.4465
recN	1674	M-with-G	IIM	NEIS0694	putative DNA repair protein		No		exact		194	194	2148	22	2126	NG	0.0251964	5.2612
mnmC_1~~~mnmC_2~~~mnmC	1620	M-with-G	IIM	NEIS0695	hypothetical protein		No		exact		10	10	15218	24	15194	NG	0.027487	37.6005
ppiB	510	G-with-M	IIG	NEIS0744	putative peptidyl-prolyl cis-trans isomerase B		No		exact		1	1	8338	8338	0	NM	9.54944	0
sdcS	1416	G-with-M	IIG	NEIS0745	putative transmembrane transport protein		No		exact		1	1	7802	7802	0	NM	8.93557	0
group_551	363	G-with-M	IIG	NEIS0746	hypothetical protein		No		exact		1	1	8116	8116	0	NM	9.29519	0
pth	591	G-with-M	IIG	NEIS0747	peptidyl-tRNA hydrolase		No		exact		1	1	8907	8907	0	NM	10.2011	0
group_225	279	G-with-M	IIG	NEIS0748	hypothetical protein		No		exact		1	1	10115	10115	0	NM	11.5846	0
pasT	438	G-with-M	IIG	NEIS0749	hypothetical protein		No		closest		119	119
group_536	630	M-with-G	IIM	NEIS0793	hypothetical protein		No		exact		731	731	165	0	165	NG	0	0.408325
lolB	582	M-with-G	IIM	NEIS0814	outer membrane lipoprotein LolB		Yes	1	exact	12		12	9843	0	9843	NG	0	24.3584
cysA	1077	M-with-G	IIM	NEIS0820	putative sulphate permease ATP-binding protein		Yes	1	exact	75		75	10011	0	10011	NG	0	24.7742
cysW	861	M-with-G	IIM	NEIS0821	putative sulphate permease inner membrane protein		Yes	1	exact	553		553	301	0	301	NG	0	0.744884
group_776	333	M-with-G	IIM	NEIS0823	hypothetical protein		Yes	1	exact	7		7	21694	2	21692	NG	0.00229058	53.6811
group_556	678	M-with-G	IIM	NEIS0827 (pilH/fimT)	type IV biogenesis protein	Pilus Gene	Yes	1	partial	NR
group_1158	678	M-with-G	IIM	NEIS0828 (pilI)	type IV biogenesis protein	Pilus Gene	Yes	1	exact	2277		2277	293	0	293	NG	0	0.725086
group_1406	1122	M-with-G	IIM	NEIS0829 (pilJ)	type IV biogenesis protein	Pilus Gene	Yes	1	exact	3743		3743	59	0	59	NG	0	0.146007
group_1490	615	M-with-G	IIM	NEIS0830 (pilK)	type IV biogenesis protein	Pilus Gene	Yes	1	exact	2765		2765	29	0	29	NG	0	0.0717662
mutS2	606	M-with-G	IIM	NEIS1007	hypothetical protein		Yes	1	exact	6		6	4380	16	4364	NG	0.0183247	10.7996
group_188	483	M-with-G	IIM	NEIS1010	hypothetical protein		Yes	1	exact	7		7	22281	20	22261	NG	0.0229058	55.0892
hscA	2019	G-with-M	IIG	NEIS1070 (hscA)	chaperone protein HscA		No		exact		21	21	1580	1212	368	NM	1.38809	0.910688
group_1433	657	G-with-M	IIG	NEIS1071	hypothetical protein		No		exact		27	27	1666	1286	380	NM	1.47285	0.940385
group_1232	771	M-with-G	IIM	NEIS1072	hypothetical protein		No		exact		14	14	1674	1296	378	NM	1.4843	0.935435
fdx_1~~~fdx_2	342	M-with-G	IIM	NEIS1073	putative ferredoxin		No		exact		332	332	43	0	43	NG	0	0.106412
group_1322	589	G-with-M	IIG	NEIS1074	hypothetical protein		No		exact		12	12	821	451	370	NM	0.516527	0.915638
iscX	198	G-with-M	IIG	NEIS1076	hypothetical protein		No		exact		26	26	1696	1317	379	NM	1.50835	0.93791
hslR	402	G-with-M	IIG	NEIS1077	hypothetical protein		No		exact		32	32	1684	1305	379	NM	1.49461	0.93791
accA	960	G-with-M	IIG	NEIS1078	acetyl-CoA carboxylase carboxyltransferase subunit alpha		No		exact		45	45	1698	1316	382	NM	1.5072	0.945334
tilS	1311	G-with-M	IIG	NEIS1080	hypothetical protein		No		closest		557	557
group_1354	786	G-with-M	IIG	NEIS1081	RNA methyltransferase		No		exact		442	442	388	0	388	NG	0	0.960182
guaB	1464	G-with-M	IIG	NEIS1103	inosine 5'-monophosphate dehydrogenase		No		exact		318	318	105	90	15	NM	0.103076	0.0371204
glnD	2559	G-with-M	IIG	NEIS1104	putative [protein-PII] uridylyltransferase		No		exact		207	207	141	126	15	NM	0.144307	0.0371204
group_459	321	M-with-G	IIM	NEIS1106	transcriptional regulator		No		exact		251	251	16	1	15	NG	0.00114529	0.0371204
bfr_2	474	G-with-M	IIG	NEIS1107	bacterioferritin B		No		exact		69	69	369	354	15	NM	0.405433	0.0371204
prmC_2~~~prmC_1	1145	G-with-M	IIG	NEIS1132	hypothetical protein		No		partial		NR
group_1410	435	M-with-G	IIM	NEIS1287	hypothetical protein		No		exact		16	16	1561	1561	0	NM	1.7878	0
group_1424	795	G-with-M	IIG	NEIS1348	hypothetical protein		No		exact		4	4	3598	3598	0	NM	4.12076	0
lpxL_2~~~lpxP	900	M-with-G	IIM	NEIS1351 (lpxL)	lipid A biosynthesis lauroyl acyltransferase (EC 2.3.1.-)		Yes	1	exact	12		12	21633	0	21633	NG	0	53.5351
fis	240	M-with-G	IIM	NEIS1353 (fis)	Fis family transcriptional regulator		Yes	1	exact	153		153	25811	2	25809	NG	0.00229058	63.8694
lysS	1512	G-with-M	IIG	NEIS1361	lysyl-tRNA synthetase		No		closest		20	20
group_933	807	M-with-G	IIM	NEIS1412	hypothetical protein		No		exact		10	10	3416	26	3390	NG	0.0297776	8.38922
group_619	300	M-with-G	IIM	NEIS1446	hypothetical protein		Yes	1	exact	27		27	26339	263	26076	NG	0.301212	64.5302
ackA_1	1200	M-with-G	IIM	NEIS1447	acetate kinase		Yes	1	exact	771		771	111	0	111	NG	0	0.274691
smpB	447	M-with-G	IIM	NEIS1455	SsrA-binding protein		Yes	1	partial	NR
rfaF	1011	M-with-G	IIM	NEIS1456 (rfaF)	Heptosyltransferase II		No		exact		43	43	3577	38	3539	NG	0.0435211	8.75795
ogt	753	M-with-G	IIM	NEIS1457	putative methylated-DNA-protein-cysteine methyltransferase		No		closest		765	765
spuE	1426	G-with-M	IIG	NEIS1516	putative polyamine permease substrate-binding protein		No		exact		59	59	1866	1866	0	NM	2.13711	0
norB	2256	M-with-G	IIM	NEIS1548	nitric oxide reductase		No		exact		753	753	248	248	0	NM	0.284032	0
aniA_1~~~aniA~~~aniA_2	1194	M-with-G	IIM	NEIS1549 (aniA)	nitrite reductase, major outer membrane copper-containing protein		No		exact		23	23	4282	4	4278	NG	0.00458117	10.5868
ydjA	558	M-with-G	IIM	NEIS1552	hypothetical protein		Yes	1	exact	14		14	16390	10	16380	NG	0.0114529	40.5355
eptA	1635	M-with-G	IIM	NEIS1553 (lptA)	Lipid A phosphoethanolamine transferase		No		exact		104	104	57	39	18	NM	0.0446664	0.0445445
serC	1281	G-with-M	IIG	NEIS1554 (serC)	phosphoserine aminotransferase		No		exact		3	3	1218	1058	160	NM	1.21172	0.395951
rimP	432	M-with-G	IIM	NEIS1555	hypothetical protein		No		exact		527	527	100	3	97	NG	0.00343588	0.240046
pqiB	1662	M-with-G	IIM	NEIS1589	Putative paraquat-inducible protein B		No		closest		113	113
tag	552	M-with-G	IIM	NEIS1591	DNA-3-methyladenine glycosylase I		Yes	2	exact	3 in 2		3	24189	43	24146	NG	0.0492475	59.754
group_1349	642	M-with-G	IIM	NEIS1592	putative lipase		Yes	2	exact	9 in 2		9	23973	41	23932	NG	0.046957	59.2244
group_1030	378	M-with-G	IIM	NEIS1593	hypothetical protein		Yes	1	exact	19		19	24163	5	24158	NG	0.00572646	59.7837
prfA	1077	G-with-M	IIG	NEIS1604	peptide chain release factor 1		No		exact		1	1	6989	6988	1	NM	8.0033	0.0024747
yjjV	855	G-with-M	IIG	NEIS1605	hypothetical protein		No		exact		1	1	7294	7293	1	NM	8.35261	0.0024747
mexB~~~mdtF	3204	G-with-M	IIG	NEIS1633 (mtrD)	hypothetical protein		No		exact		1006	1006	3447	0	3447	NG	0	8.53028
mexA~~~acrE~~~mdtA	1241	G-with-M	IIG	NEIS1634 (mtrC)	membrane fusion protein		No		exact		1565	1565	62	62	0	NM	0.0710081	0
group_1309	214	M-with-G	IIM	NEIS1636	hypothetical protein		No		closest		11	11
recC	3247	M-with-G	IIM	NEIS1638	exodeoxyribonuclease V		No		exact		400	400	15	15	0	NM	0.0171794	0
tam	783	M-with-G	IIM	NEIS1674	putative biotin synthesis protein BioC		No		closest		41	41
group_634	648	M-with-G	IIM	NEIS1675	hypothetical protein		Yes	1	exact	34		34	26028	0	26028	NG	0	64.4114
bioF	1143	M-with-G	IIM	NEIS1676 (bioF)	8-amino-7-oxononanoate synthase		No		exact		169	169	432	0	432	NG	0	1.06907
group_539	1035	M-with-G	IIM	NEIS1677	hypothetical protein		No		closest		8	8
yflS	1467	M-with-G	IIM	NEIS1679	putative integral membrane transport protein		No		exact		12	12	4359	3	4356	NG	0.00343588	10.7798
speB	924	M-with-G	IIM	NEIS1680 (speB)	agmatinase		No		exact		72	72	1875	0	1875	NG	0	4.64006
speA	1893	M-with-G	IIM	NEIS1682 (speA)	arginine decarboxylase		Yes	1	exact	52		52	22352	4	22348	NG	0.00458117	55.3045
group_492	285	M-with-G	IIM	NEIS1683	hypothetical protein		Yes	1	exact	12		12	18657	5	18652	NG	0.00572646	46.158
aspS_1~~~aspS	1809	M-with-G	IIM	NEIS1684	arginine decarboxylase		No		closest		362	362
group_1783	702	M-with-G	IIM	NEIS1686	putative integral membrane protein		Yes	1	partial	NR
rpsT	264	G-with-M	IIG	NEIS1688 (rpsT)	30S ribosomal protein S20		Yes	1	exact	21		21	2593	2593	0	NM	2.96974	0
tbp1~~~tbp1_2~~~tbp1_1	2788	G-with-M	IIG	NEIS1690 (tbpA)	Transferrin binding protein A		No		closest		9921	9921
bcr	1297	M-with-G	IIM	NEIS1706	integral membrane efflux protein		Yes	1	closest	1553
group_1462	876	M-with-G	IIM	NEIS1708	hypothetical protein		Yes	1	partial	NR
nit1	813	M-with-G	IIM	NEIS1720	hypothetical protein		Yes	2	exact	15 in 2		15	14472	5	14467	NG	0.00572646	35.8014
group_1222	1155	M-with-G	IIM	NEIS1722	hypothetical protein		Yes	1	partial	NR
nsrR	444	M-with-G	IIM	NEIS1725	hypothetical protein		Yes	1	exact	9		9	22221	4	22217	NG	0.00458117	54.9803
yciO	621	M-with-G	IIM	NEIS1726	hypothetical protein		Yes	1	partial	NR
murD	1338	M-with-G	IIM	NEIS1745	UDP-N-acetylmuramoyl-L-alanyl-D-glutamate synthetase		No		exact		10	10	5757	0	5757	NG	0	14.2468
esiB	1035	M-with-G	IIM	NEIS1746	hypothetical protein		No		exact		83	83	3124	0	3124	NG	0	7.73095
mraY	1083	M-with-G	IIM	NEIS1747	phospho-N-acetylmuramoyl-pentapeptide- transferase	Peptidoglycan pathway	Yes	1	exact	19		19	20363	7	20356	NG	0.00801704	50.3749
group_566	177	M-with-G	IIM	NEIS1748	putative periplasmic protein		No		partial		NR
murF	1449	M-with-G	IIM	NEIS1749	UDP-MurNAc-pentapeptide synthetase	Peptidoglycan pathway	Yes	1	exact	138		138	19083	8	19075	NG	0.00916233	47.2048
murE	1479	M-with-G	IIM	NEIS1751	UDP-N-acetylmuramoylalanyl-D-glutamate--2, 6-diaminopimelate ligase		No		exact		28	28	150	15	135	NG	0.0171794	0.334084
gloA	417	M-with-G	IIM	NEIS1830 (gloA)	lactoylglutathione lyase		No		exact		84	84	13871	0	13871	NG	0	34.3265
lapA	315	M-with-G	IIM	NEIS1832	hypothetical protein		Yes	1	partial	NR
ilvK	999	M-with-G	IIM	NEIS1833	branched-chain amino acid aminotransferase	Class IV Aminotransferase (transaminase)	Yes	1	exact	11		11	21911	0	21911	NG	0	54.2231
fabI	786	M-with-G	IIM	NEIS1834	enoyl-(acyl carrier protein) reductase		Yes	1	exact	8		8	24833	4	24829	NG	0.00458117	61.4442
dapD	822	M-with-G	IIM	NEIS1835	2,3,4,5-tetrahydropyridine-2,6-carboxylate N-succinyltransferase		No		exact		292	292	569	0	569	NG	0	1.4081
pgi_1~~~pgi_2	1646	M-with-G	IIM	NEIS1837 (pgi2)	glucose-6-phosphate isomerase 2 (EC 5.3.1.9)		No		closest		28	28
epsF	1233	M-with-G	IIM	NEIS1838 (pilG)	type IV biogenesis protein	Pilus Gene	Yes	2	exact	5 in 2		5	25527	2	25525	NG	0.00229058	63.1666
outO	861	M-with-G	IIM	NEIS1839 (pilD)	type IV biogenesis protein	Pilus Gene	Yes	1	exact	5		5	25776	12	25764	NG	0.0137435	63.7581
coaE	672	M-with-G	IIM	NEIS1841	hypothetical protein		No		exact		14	14	19553	11	19542	NG	0.0125982	48.3605
yacG	240	M-with-G	IIM	NEIS1842	hypothetical protein		Yes	2	exact	44 in 2		44	22240	21	22219	NG	0.0240511	54.9853
group_285	1677	M-with-G	IIM	NEIS1844 (pilF)	type IV biogenesis protein	Pilus Gene	Yes	1	exact	10		10	21245	18	21227	NG	0.0206153	52.5304
group_505	447	M-with-G	IIM	NEIS1845	hypothetical protein		Yes	2	exact	22 in 2		22	25412	50	25362	NG	0.0572646	62.7632
ispB	975	M-with-G	IIM	NEIS1846	octaprenyl-diphosphate synthase		Yes	1	exact	5		5	21198	13	21185	NG	0.0148888	52.4264
rplU	309	M-with-G	IIM	NEIS1847 (rplU)	50S ribosomal protein L21		Yes	4	exact	6 in 4		6	25546	37	25509	NG	0.0423758	63.127
rpmA	273	M-with-G	IIM	NEIS1848 (rpmA)	50S ribosomal protein L27		Yes	4	exact	23 in 4		23	26204	38	26166	NG	0.0435211	64.7529
rpmG	156	M-with-G	IIM	NEIS1850 (rpmG)	50S ribosomal protein L33		Yes	1	exact	12		12	16137	84	16053	NG	0.0962045	39.7263
rpmB	234	M-with-G	IIM	NEIS1851 (rpmB)	50S ribosomal protein L28		Yes	1	exact	7		7	26165	85	26080	NG	0.0973498	64.5401
farB	1578	M-with-G	IIM	NEIS1852 (farB)	multidrug resistance translocase; fatty acid efflux system protein		No		exact		525	525	42	1	41	NG	0.00114529	0.101463
farA~~~farA_1~~~farA_2	1184	M-with-G	IIM	NEIS1853 (farA)	multidrug resistance translocase; fatty acid efflux system protein		Yes	1	partial	NR
queF	474	M-with-G	IIM	NEIS1854	7-cyano-7-deazaguanine reductase		Yes	1	exact	5		5	25538	7	25531	NG	0.00801704	63.1815
yhhQ	687	M-with-G	IIM	NEIS1855	hypothetical protein		Yes	2	exact	3,12		3	3449	3448	1	NM	3.94897	0.0024747	12	33595	5	33590	NM	0.00572646	83.125
mepM	1293	G-with-M	IIG	NEIS1856	hypothetical protein		No		closest		5	5
group_599	972	M-with-G	IIM	NEIS1857	hypothetical protein		Yes	1	exact	5		5	2622	2622	0	NM	3.00295	0
group_1177	1434	G-with-M	IIG	NEIS1858	hypothetical protein		Yes	1	partial	NR
atpC	423	M-with-G	IIM	NEIS1905	inner membrane transport protein		No		exact		5	5	3136	3135	1	NM	3.59049	0.0024747
metP	687	G-with-M	IIG	NEIS1918	inner membrane transport protein		No		exact		2	2	5251	5250	1	NM	6.01278	0.0024747
metN	738	G-with-M	IIG	NEIS1919	inner membrane transport protein		No		exact		57	57	5240	5239	1	NM	6.00018	0.0024747
group_943	192	M-with-G	IIM	NEIS1953	putative lipoprotein		No		exact		59	59	9228	9227	1	NM	10.5676	0.0024747
group_1149	843	G-with-M	IIG	NEIS1978	hypothetical protein		No		exact		1	1	10107	10107	0	NM	11.5755	0
group_733	219	G-with-M	IIG	NEIS1979	hypothetical protein		Yes	4	exact	6 in 4		6	14319	14256	63	NM	16.3273	0.155906
cidA	348	M-with-G	IIM	NEIS1980	hypothetical protein		Yes	2	exact	14 in 2		14	7328	7328	0	NM	8.3927	0
yohK	693	M-with-G	IIM	NEIS1981	hypothetical protein		Yes	1	exact	24		24	3425	3366	59	NM	3.85505	0.146007
argJ	1221	G-with-M	IIG	NEIS1982	bifunctional ornithine acetyltransferase/N-acetylglutamate synthase protein		Yes	1	exact	20		20	3059	3000	59	NM	3.43588	0.146007
clcA_2~~~clcB~~~clcA_1~~~clcA	1462	G-with-M	IIG	NEIS1983	hypothetical protein		Yes	1	exact	5		5	3343	3286	57	NM	3.76343	0.141058
hrpA	1395	M-with-G	IIM	NEIS1984	ATP-dependent DNA helicase		Yes	2	exact	4 in 2		4	4742	4684	58	NM	5.36455	0.143532
ubiG	717	G-with-M	IIG	NEIS2009	3-demethylubiquinone-9 3-methyltransferase		No		closest		506	506
petC	789	M-with-G	IIM	NEIS2032	cytochrome C1 precursor		No		closest		114	114
petB	1350	M-with-G	IIM	NEIS2033	cytochrome B		No		exact		198	198	1144	31	1113	NG	0.035504	2.75434
petA	582	M-with-G	IIM	NEIS2034	ubiquinol-cytochrome c reductase iron-sulfur subunit		Yes	1	exact	95		95	5668	31	5637	NG	0.035504	13.9499
group_667	750	M-with-G	IIM	NEIS2035	hypothetical protein		Yes	5	exact	158 in 5		158	14799	32	14767	NG	0.0366493	36.5438
metR	978	M-with-G	IIM	NEIS2036	putative transcriptional activator protein METR		Yes	2	exact	17 in 2		17	2233	32	2201	NG	0.0366493	5.44681
group_937	1227	M-with-G	IIM	NEIS2048	permease		No		closest		281	281
mnmC_2~~~mnmC_1	1101	M-with-G	IIM	NEIS2049	putative oxidoreductase		No		closest		183	183
thiE	618	M-with-G	IIM	NEIS2050	thiamin-phosphate pyrophosphorylase		No		exact		91	91	5603	9	5594	NG	0.0103076	13.8435
group_702	300	G-with-M	IIG	NEIS2074	hypothetical protein		No		exact		6	6	21361	16880	4481	NM	19.3325	11.0891
group_1737	357	M-with-G	IIM	NEIS2099	putative immunity protein		No		exact		16	16	1223	1222	1	NM	1.39955	0.0024747
group_571	270	M-with-G	IIM	NEIS2107	hypothetical protein		Yes	1	partial	NR
group_611	1554	M-with-G	IIM	NEIS2109 (nhba)	putative periplasmic protein	Neisseria Heparin Binding Antigen (component of Bexsero vaccine)	Yes	1	closest	89
sstT	1230	M-with-G	IIM	NEIS2110	serine/threonine transporter SstT		Yes	2	exact	8, 10		8	11189	4	11185	NG	0.00458117	27.6795	10	15612	6	15606	NG	0.00687175	38.6201
tama~~~tamA	1941	M-with-G	IIM	NEIS2112	putative outer membrane protein		No		closest		14	14
dtpT	1458	M-with-G	IIM	NEIS2114	peptide transporter		No		exact		8	8	8610	1	8609	NG	0.00114529	21.3047
group_760	270	G-with-M	IIG	NEIS2558	conserved hypothetical integral membrane protein		No		exact			1	30728	30724	4	NM	35.1879	0.00989878
