# Supplementary material for: Gene exchange between Neisseria meningitidis and Neisseria gonorrhoeae
Source: Microb Genom. 2026 Jan 19;12(1):001623. doi: 10.1099/mgen.0.001623 (PMC12816886; doi:10.1099/mgen.0.001623)
Supplement: Uncited Supplementary Material 2. [file mgen-12-01623-s003.xlsx]

## Sheet: Sheet1
BioProject ID	Biosample Accession	Run Accession	Sample Name	Organism	Pair	Sequencing Accession
PRJNA1046565	SAMN38502698	SRR26990396	2021P01NG	Neisseria gonorrhoeae	01	21R050755GB
PRJNA1046565	SAMN38502699	SRR26990395	2021P02NG	Neisseria gonorrhoeae	02	21R102447CB
PRJNA1046565	SAMN38502700	SRR26990384	2021P03NG	Neisseria gonorrhoeae	03	21R121615AB
PRJNA1046565	SAMN38502701	SRR26990373	2021P04NG	Neisseria gonorrhoeae	04	21R1230437B
PRJNA1046565	SAMN38502702	SRR26990362	2021P05NG	Neisseria gonorrhoeae	05	21R135327FB
PRJNA1046565	SAMN38502703	SRR26990351	2021P06NG	Neisseria gonorrhoeae	06	21R135055DB
PRJNA1046565	SAMN38502704	SRR26990340	2021P07NG	Neisseria gonorrhoeae	07	21R208143CB
PRJNA1046565	SAMN38502705	SRR26990329	2021P08NG	Neisseria gonorrhoeae	08	21R213853GB
PRJNA1046565	SAMN38502706	SRR26990318	2021P09NG	Neisseria gonorrhoeae	09	21R267648RB
PRJNA1046565	SAMN38502707	SRR26990307	2021P10NG	Neisseria gonorrhoeae	10	21R266203DB
PRJNA1046565	SAMN38502708	SRR26990394	2021P11NG	Neisseria gonorrhoeae	11	21R270704EB
PRJNA1046565	SAMN38502709	SRR26990393	2021P12NG	Neisseria gonorrhoeae	12	21R304753GB
PRJNA1046565	SAMN38502710	SRR26990392	2021P13NG	Neisseria gonorrhoeae	13	21R311584GB
PRJNA1046565	SAMN38502711	SRR26990391	2021P14NG	Neisseria gonorrhoeae	14	21R3003022B
PRJNA1046565	SAMN38502712	SRR26990390	2021P15NG	Neisseria gonorrhoeae	15	21R3000052B
PRJNA1046565	SAMN38502713	SRR26990389	2021P16NG	Neisseria gonorrhoeae	16	21R389794YB
PRJNA1046565	SAMN38502714	SRR26990388	2021P17NG	Neisseria gonorrhoeae	17	21R379308OB
PRJNA1046565	SAMN38502715	SRR26990387	2021P18NG	Neisseria gonorrhoeae	18	21R403315AB
PRJNA1046565	SAMN38502716	SRR26990386	2021P19NG	Neisseria gonorrhoeae	19	21R4033318B
PRJNA1046565	SAMN38502717	SRR26990385	2021P20NG	Neisseria gonorrhoeae	20	21R387238PB
PRJNA1046565	SAMN38502718	SRR26990383	2021P21NG	Neisseria gonorrhoeae	21	21R368286RB
PRJNA1046565	SAMN38502719	SRR26990382	2021P22NG	Neisseria gonorrhoeae	22	21R496636SB
PRJNA1046565	SAMN38502720	SRR26990381	2021P23NG	Neisseria gonorrhoeae	23	21R470521DB
PRJNA1046565	SAMN38502721	SRR26990380	2021P24NG	Neisseria gonorrhoeae	24	21R541305CB
PRJNA1046565	SAMN38502722	SRR26990379	2021P25NG	Neisseria gonorrhoeae	25	21R570773NB
PRJNA1046565	SAMN38502723	SRR26990378	2021P26NG	Neisseria gonorrhoeae	26	21R463246JB
PRJNA1046565	SAMN38502724	SRR26990377	2021P27NG	Neisseria gonorrhoeae	27	21R639435OB
PRJNA1046565	SAMN38502725	SRR26990376	2021P28NG	Neisseria gonorrhoeae	28	21R679182RB
PRJNA1046565	SAMN38502726	SRR26990375	2021P29NG	Neisseria gonorrhoeae	29	21R736359RB
PRJNA1046565	SAMN38502727	SRR26990374	2021P30NG	Neisseria gonorrhoeae	30	21R731293JB
PRJNA1046565	SAMN38502728	SRR26990372	2021P31NG	Neisseria gonorrhoeae	31	21R708127JB
PRJNA1046565	SAMN38502729	SRR26990371	2021P32NG	Neisseria gonorrhoeae	32	21R7559891B
PRJNA1046565	SAMN38502730	SRR26990370	2021P33NG	Neisseria gonorrhoeae	33	21R793847WB
PRJNA1046565	SAMN38502731	SRR26990369	2021P34NG	Neisseria gonorrhoeae	34	21R825457PB
PRJNA1046565	SAMN38502732	SRR26990368	2021P35NG	Neisseria gonorrhoeae	35	21R890172LB
PRJNA1046565	SAMN38502733	SRR26990367	2021P36NG	Neisseria gonorrhoeae	36	21R804417IB
PRJNA1046565	SAMN38502734	SRR26990366	2021P37NG	Neisseria gonorrhoeae	37	21R964108MB
PRJNA1046565	SAMN38502735	SRR26990365	2021P38NG	Neisseria gonorrhoeae	38	21R1036475KB
PRJNA1046565	SAMN38502736	SRR26990364	2021P39NG	Neisseria gonorrhoeae	39	21R1026432CB
PRJNA1046565	SAMN38502737	SRR26990363	2021P40NG	Neisseria gonorrhoeae	40	21R9978900B
PRJNA1046565	SAMN38502738	SRR26990361	2021P41NG	Neisseria gonorrhoeae	41	21R1073292IB
PRJNA1046565	SAMN38502739	SRR26990360	2021P42NG	Neisseria gonorrhoeae	42	21R1089067PB
PRJNA1046565	SAMN38502740	SRR26990359	2021P43NG	Neisseria gonorrhoeae	43	21R1071605EB
PRJNA1046565	SAMN38502741	SRR26990358	2021P44NG	Neisseria gonorrhoeae	44	21R1138040BB
PRJNA1046565	SAMN38502742	SRR26990357	2021P45NG	Neisseria gonorrhoeae	45	21R1160091CB
PRJNA1046565	SAMN38502743	SRR26990356	2021P46NG	Neisseria gonorrhoeae	46	21R1223564HB
PRJNA1046565	SAMN38502744	SRR26990355	2021P47NG	Neisseria gonorrhoeae	47	21R1314604DB
PRJNA1046565	SAMN38502745	SRR26990354	2021P01NM	Neisseria meningitidis	01	21R050755G
PRJNA1046565	SAMN38502746	SRR26990353	2021P02NM	Neisseria meningitidis	02	21R102447C
PRJNA1046565	SAMN38502747	SRR26990352	2021P03NM	Neisseria meningitidis	03	21R121615A
PRJNA1046565	SAMN38502748	SRR26990350	2021P04NM	Neisseria meningitidis	04	21R1230437
PRJNA1046565	SAMN38502749	SRR26990349	2021P05NM	Neisseria meningitidis	05	21R135327F
PRJNA1046565	SAMN38502750	SRR26990348	2021P06NM	Neisseria meningitidis	06	21R135055D
PRJNA1046565	SAMN38502751	SRR26990347	2021P07NM	Neisseria meningitidis	07	21R208143C
PRJNA1046565	SAMN38502752	SRR26990346	2021P08NM	Neisseria meningitidis	08	21R213853G
PRJNA1046565	SAMN38502753	SRR26990345	2021P09NM	Neisseria meningitidis	09	21R267648R
PRJNA1046565	SAMN38502754	SRR26990344	2021P10NM	Neisseria meningitidis	10	21R266203D
PRJNA1046565	SAMN38502755	SRR26990343	2021P11NM	Neisseria meningitidis	11	21R270704E
PRJNA1046565	SAMN38502756	SRR26990342	2021P12NM	Neisseria meningitidis	12	21R304753G
PRJNA1046565	SAMN38502757	SRR26990341	2021P13NM	Neisseria meningitidis	13	21R311584G
PRJNA1046565	SAMN38502758	SRR26990339	2021P14NM	Neisseria meningitidis	14	21R3003022
PRJNA1046565	SAMN38502759	SRR26990338	2021P15NM	Neisseria meningitidis	15	21R3000052
PRJNA1046565	SAMN38502760	SRR26990337	2021P16NM	Neisseria meningitidis	16	21R389794Y
PRJNA1046565	SAMN38502761	SRR26990336	2021P17NM	Neisseria meningitidis	17	21R379308O
PRJNA1046565	SAMN38502762	SRR26990335	2021P18NM	Neisseria meningitidis	18	21R403315A
PRJNA1046565	SAMN38502763	SRR26990334	2021P19NM	Neisseria meningitidis	19	21R4033318
PRJNA1046565	SAMN38502764	SRR26990333	2021P20NM	Neisseria meningitidis	20	21R387238P
PRJNA1046565	SAMN38502765	SRR26990332	2021P21NM	Neisseria meningitidis	21	21R368286R
PRJNA1046565	SAMN38502766	SRR26990331	2021P22NM	Neisseria meningitidis	22	21R496636S
PRJNA1046565	SAMN38502767	SRR26990330	2021P23NM	Neisseria meningitidis	23	21R470521D
PRJNA1046565	SAMN38502768	SRR26990328	2021P24NM	Neisseria meningitidis	24	21R541305C
PRJNA1046565	SAMN38502769	SRR26990327	2021P25NM	Neisseria meningitidis	25	21R570773N
PRJNA1046565	SAMN38502770	SRR26990326	2021P26NM	Neisseria meningitidis	26	21R463246J
PRJNA1046565	SAMN38502771	SRR26990325	2021P27NM	Neisseria meningitidis	27	21R639435O
PRJNA1046565	SAMN38502772	SRR26990324	2021P28NM	Neisseria meningitidis	28	21R679182R
PRJNA1046565	SAMN38502773	SRR26990323	2021P29NM	Neisseria meningitidis	29	21R736359R
PRJNA1046565	SAMN38502774	SRR26990322	2021P30NM	Neisseria meningitidis	30	21R731293J
PRJNA1046565	SAMN38502775	SRR26990321	2021P31NM	Neisseria meningitidis	31	21R708127J
PRJNA1046565	SAMN38502776	SRR26990320	2021P32NM	Neisseria meningitidis	32	21R7559891
PRJNA1046565	SAMN38502777	SRR26990319	2021P33NM	Neisseria meningitidis	33	21R793847W
PRJNA1046565	SAMN38502778	SRR26990317	2021P34NM	Neisseria meningitidis	34	21R825457P
PRJNA1046565	SAMN38502779	SRR26990316	2021P35NM	Neisseria meningitidis	35	21R890172L
PRJNA1046565	SAMN38502780	SRR26990315	2021P36NM	Neisseria meningitidis	36	21R804417I
PRJNA1046565	SAMN38502781	SRR26990314	2021P37NM	Neisseria meningitidis	37	21R964108M
PRJNA1046565	SAMN38502782	SRR26990313	2021P38NM	Neisseria meningitidis	38	21R1036475K
PRJNA1046565	SAMN38502783	SRR26990312	2021P39NM	Neisseria meningitidis	39	21R1026432C
PRJNA1046565	SAMN38502784	SRR26990311	2021P40NM	Neisseria meningitidis	40	21R9978900
PRJNA1046565	SAMN38502785	SRR26990310	2021P41NM	Neisseria meningitidis	41	21R1073292I
PRJNA1046565	SAMN38502786	SRR26990309	2021P42NM	Neisseria meningitidis	42	21R1089067P
PRJNA1046565	SAMN38502787	SRR26990308	2021P43NM	Neisseria meningitidis	43	21R1071605E
PRJNA1046565	SAMN38502788	SRR26990306	2021P44NM	Neisseria meningitidis	44	21R1138040B
PRJNA1046565	SAMN38502789	SRR26990305	2021P45NM	Neisseria meningitidis	45	21R1160091C
PRJNA1046565	SAMN38502790	SRR26990304	2021P46NM	Neisseria meningitidis	46	21R1223564H
PRJNA1046565	SAMN38502791	SRR26990303	2021P47NM	Neisseria meningitidis	47	21R1314604D
